# Supplementary material for: Overexpression of SlALC Increases Drought and Salt Tolerance and Affects Fruit Dehiscence in Tomatoes
Source: Int J Mol Sci. 2024 Aug 30;25(17):9433. doi: 10.3390/ijms25179433 (PMC11395450; doi:10.3390/ijms25179433)
Supplement: Supplementary file 1 [file ijms-25-09433-s001.zip]

Archive with 4 entries (3 files):
- figure/F1.jpg
- figure/F3.jpg
- figure/F4.jpg
- figure/
